# Supplementary material for: Evaluation of the Effects of the Tritordeum-Based Diet Compared to the Low-FODMAPs Diet on the Fecal Metabolome of IBS-D Patients: A Preliminary Investigation
Source: Nutrients. 2022 Nov 2;14(21):4628. doi: 10.3390/nu14214628 (PMC9657445; doi:10.3390/nu14214628)
Supplement: Supplementary file 1 [file nutrients-14-04628-s001.zip]

Archive with 1 entries (1 files):
- nutrients-1978376-supplementary.pdf
